# Supplementary material for: Clinicopathological characteristics and treatment outcomes of advanced SMARCA4‐deficient thoracic tumors
Source: Cancer Med. 2023 Dec 20;13(1):e6809. doi: 10.1002/cam4.6809 (PMC10807565; doi:10.1002/cam4.6809)
Supplement: Supplementary file 1 — Data S1. [file CAM4-13-e6809-s001.xlsx]

## Sheet: List
List of Supplementary Tables
Supplementary Table 1: Clinical Characteristics of 36 Patients with SMARCA4-Deficient Thoracic Tumors
Supplementary Table 2: Pathological and Immunohistochemical Characteristics of 36 Patients with SMARCA4-Deficient Thoracic Tumors
Supplementary Table 3: Immunohistochemical Antibodies
Supplementary Table 4: Genes Tested with the 68-Gene Panel Next-Generation Sequencing

## Sheet: Supplementary Table 1
Case ID	Sex	Age at Diagnosis	Smoking History	Smoking Pack-Years	Primary Tumor Size (cm)	Distant metastasis	TNM Stage	Surgery	Radiotherapy	First-Line Treatment	Second-Line Treatment	Later-Line Treatment
1	male	69	yes	50	0.5	adrenal gland	c-TxN3M1b, ⅣA	No	No	paclitaxel+carboplatin	pemetrexed+nedaplatin	none
2	male	59	yes	30	3.8	brain	c-T2aN2M1b, ⅣA	Yes	N. A.	N. A.	N. A.	N. A.
3	male	77	N. A.	N. A.	6.7	bone	c-T3N3M1c, ⅣB	No	No	pemetrexed+carboplatin	none	none
4	male	47	yes	30	8.2	pancreas and bone	c-T4N2M0, ⅢB; r-T4N3M1, ⅣB	No	Yes	paclitaxel+carboplatin+pembrolizumab	docetaxel+cisplatin	paclitaxel+nedaplatin+pembrolizumab
5	male	73	yes	60	14.4	brain	c-T4N2M1c, ⅣB	No	Yes	paclitaxel+carboplatin+pembrolizumab	anlotinib	none
6	male	63	yes	50	8.8	none	c-T4N2M0, ⅢB	No	No	paclitaxel+carboplatin	none	none
7	male	65	yes	30	6.1	none	c-T3N3M0, ⅢC	No	No	gemcitabine+cisplatin	none	none
8	male	62	yes	30	5.6	bone	c-T3N3M1c, ⅣB	No	Yes	paclitaxel+pembrolizumab	none	none
9	male	49	yes	90	3.8	brain and bone	c-T2aN2M1c, ⅣB	No	No	N. A.	N. A.	N. A.
10	male	65	N. A.	N. A.	6.5	none	c-T3N3M0, ⅢC	No	No	pemetrexed+carboplatin+camrelizumab	none	none
11	male	81	N. A.	N. A.	N. A.	bone, liver, and adrenal gland	c-T2N2M1c, ⅣB	No	No	tislelizumab+anlotinib		none
12	male	61	yes	40	1.7	pleura	p-T1N0M0; r-T3N3M1a, ⅣA	Yes	No	pemetrexed+carboplatin+pembrolizumab	none	none
13	male	75	N. A.	N. A.	10.7	adrenal gland	c-T4N3M1c, ⅣB	No	No	N. A.	N. A.	N. A.
14	male	69	yes	80	1.5	pleura and bone	p-T2aN0M0, ⅠB; r-T2aN0M1c, ⅣB	Yes	No	pemetrexed+carboplatin	paclitaxel+carboplatin	gemcitabine+vinorelbine; anlotinib+docetaxel; anlotinib+nivolumab
15	male	75	N. A.	N. A.	5.6	brain	c-T4N3M1, Ⅳ	No	No	paclitaxel+carboplatin	anlotinib	none
16	male	62	N. A.	N. A.	2.8	bone	c-T1cN1M1a, ⅣA	No	No	N. A.	N. A.	N. A.
17	male	69	yes	40	3.6	chest wall	c-T4N3M1, ⅣA	No	No	paclitaxel+carboplatin+tislelizumab	none	none
18	male	69	yes	40	N. A.	retroperitoneal lymph node	c-TxN3M1b, ⅣA	No	No	pemetrexed+cisplatin+tislelizumab	none	none
19	male	58	yes	80	4.7	none	c-T2N3M0, ⅢB	No	Yes	docetaxel+cisplatin	none	none
20	male	56	yes	60	9.9	pleura and bone	c-T4N1M1, ⅣB	No	Yes	paclitaxel+carboplatin+tislelizumab	etoposide+anlotinib+tislelizumab	none
21	male	67	N. A.	N. A.	3.9	liver, adrenal gland and bone	c-T4N3M1, ⅣB	No	No	anlotinib+pembrolizumab	none	none
22	male	65	yes	7.5	6.6	none	c-T4N3M0, ⅢC	No	No	Alectinib	pemetrexed+carboplatin	none
23	male	64	yes	20	4.2	adrenal gland and bone	r-TxN0M1c, ⅣB	Yes	No	pemetrexed+carboplatin+pembrolizumab	none	none
24	male	63	N. A.	N. A.	0.8	bone	p-T3N1M1a, ⅣA	Yes	Yes	N. A.	N. A.	N. A.
25	male	64	N. A.	N. A.	5.2	none	c-T4N2Mx, ⅢB	No	No	etoposide+cisplatin	paclitaxel+carboplatin+anlotinib	none
26	male	65	N. A.	N. A.	2.4	chest wall	c-T2aN3M1a, ⅣA	No	Yes	paclitaxel+carboplatin	etoposide+anlotinib+pembrolizumab	none
27	male	69	N. A.	N. A.	7.5	brain	c-T3N2M1b, ⅣA	No	Yes	pemetrexed+carboplatin+pembrolizumab	anlotinib	none
28	male	46	yes	40	10	bone	c-T4N0M1, ⅣA	No	No	anlotinib+pembrolizumab	none	none
29	female	76	N. A.	N. A.	3	none	c-T3N2M0, ⅢB	No	No	anlotinib	none	none
30	male	50	yes	15	2.9	adrenal gland	c-T1cN0M1b, ⅣA	No	No	N. A.	N. A.	N. A.
31	male	57	yes	80	10.3	brain	c-T4N3M1b, ⅣB	No	No	ifosfamide+etoposide+carboplatin	paclitaxel+anlotinib+nivolumab	none
32	male	65	yes	20	8.2	pleura and liver	c-T4N0M1, Ⅳ	No	Yes	N. A.	N. A.	N. A.
33	male	69	yes	40	7.7	adrenal gland	c-T4N2M1, Ⅳ	No	No	paclitaxel+carboplatin	anlotinib+tislelizumab	none
34	male	80	yes	5	11.3	bone	c-T4N2M1, Ⅳ	No	No	anlotinib	none	none
35	male	53	N. A.	N. A.	14.3	bone	c-T4N2M1, Ⅳ	No	Yes	etoposide+cisplatin	paclitaxel	none
36	female	69	N. A.	N. A.	4.8	adrenal gland	c-T2bN2M1c, ⅣB	No	No	N. A.	N. A.	N. A.
Abbreviations: N. A., not available; PD-1, programmed cell death protein 1.

## Sheet: Supplementary Table 2
Case ID	Biopsy Type	Pathology	SMARCA4	TTF-1	NapsinA	P40	CK5/6	CK7	Chromogranin A	CD56	Synaptophysin	Ki-67	Vimentin	CD34	SALL 4	HEP-1	NUT	SMARCB1	EMA	PD-L1 TPS
1	core needle biopsy from supraclavicular lymph nodes	Non-small-cell lung carcinoma, NOS	neg	neg	neg	neg	neg	pos	N. A.	neg	N. A.	pos	neg	N. A.	N. A.	N. A.	neg	pos	N. A.	N. A.
2	core needle biopsy from primary tumor site	Non-small-cell lung carcinoma, NOS	neg	focal pos	neg	neg	N. A.	N. A.	N. A.	neg	N. A.	N. A.	N. A.	N. A.	N. A.	pos	N. A.	N. A.	N. A.	N. A.
3	core needle biopsy from primary tumor site	Non-small-cell lung carcinoma, NOS	neg	N. A.	N. A.	neg	neg	pos	N. A.	N. A.	N. A.	0.6	N. A.	neg	focal pos	N. A.	neg	pos	N. A.	N. A.
4	core needle biopsy from primary tumor site	undifferentiated tumor	neg	pos	neg	neg	neg	N. A.	N. A.	neg	pos	0.5	neg	N. A.	N. A.	N. A.	N. A.	pos	N. A.	＜1%+
5	core needle biopsy from primary tumor site	Non-small-cell lung carcinoma, NOS	neg	neg	neg	neg	N. A.	N. A.	N. A.	neg	N. A.	weak pos	neg	N. A.	N. A.	N. A.	N. A.	weak pos	N. A.	neg
6	core needle biopsy from primary tumor site	Non-small-cell lung carcinoma, NOS	neg	neg	neg	neg	neg	pos	N. A.	neg	N. A.	N. A.	N. A.	N. A.	N. A.	N. A.	neg	pos	N. A.	neg
7	core needle biopsy from primary tumor site	Non-small-cell lung carcinoma, NOS	neg	focal pos	neg	neg	neg	focal pos	neg	neg	pos	0.6	focal pos	N. A.	N. A.	N. A.	N. A.	pos	neg	＜1%+
8	core needle biopsy from supraclavicular lymph nodes	Non-small-cell lung carcinoma, NOS	neg	N. A.	N. A.	N. A.	N. A.	N. A.	N. A.	N. A.	N. A.	N. A.	N. A.	N. A.	N. A.	N. A.	N. A.	N. A.	N. A.	0.5%+
9	core needle biopsy from primary tumor site	Non-small-cell lung carcinoma, NOS	neg	neg	neg	neg	N. A.	pos	N. A.	neg	N. A.	N. A.	neg	neg	N. A.	focal pos	neg	pos	N. A.	N. A.
10	core needle biopsy from primary tumor site	Adenocarcinoma	neg	focal pos	neg	neg	N. A.	N. A.	neg	neg	pos	0.7	focal pos	N. A.	N. A.	N. A.	neg	N. A.	neg	N. A.
11	core needle biopsy from primary tumor site	Squamous cell carcinoma	neg	focal weak pos	neg	pos	neg	neg	neg	neg	pos	0.5	neg	N. A.	N. A.	N. A.	neg	N. A.	N. A.	neg
12	core needle biopsy from primary tumor site	Adenocarcinoma	neg	focal pos	focal pos	neg	N. A.	pos	neg	neg	neg	0.2	N. A.	N. A.	N. A.	N. A.	N. A.	pos	N. A.	20%+
13	core needle biopsy from primary tumor site	undifferentiated tumor	neg	neg	neg	focal pos	N. A.	neg	neg	neg	pos	0.5	pos	neg	N. A.	N. A.	neg	pos	N. A.	neg
14	core needle biopsy from primary tumor site	Non-small-cell lung carcinoma, NOS	neg	focal pos	neg	neg	neg	pos	N. A.	neg	N. A.	N. A.	neg	N. A.	N. A.	N. A.	N. A.	N. A.	N. A.	neg
15	core needle biopsy from primary tumor site	undifferentiated tumor	neg	neg	neg	neg	N. A.	N. A.	N. A.	neg	N. A.	N. A.	pos	N. A.	N. A.	N. A.	N. A.	pos	N. A.	N. A.
16	TBNA	Adenocarcinoma	neg	neg	neg	neg	neg	pos	N. A.	neg	N. A.	N. A.	N. A.	N. A.	N. A.	N. A.	N. A.	pos	N. A.	5%+
17	TBNA	undifferentiated tumor	neg	neg	neg	neg	N. A.	neg	neg	neg	pos	0.2	pos	neg	N. A.	N. A.	N. A.	pos	N. A.	neg
18	core needle biopsy from primary tumor site	undifferentiated tumor	neg	neg	neg	focal pos	neg	focal pos	N. A.	neg	N. A.	0.6	neg	focal pos	neg	N. A.	neg	pos	N. A.	N. A.
19	TBNA	undifferentiated tumor	neg	neg	neg	neg	N. A.	N. A.	N. A.	neg	N. A.	0.6	pos	neg	N. A.	N. A.	N. A.	pos	N. A.	neg
20	core needle biopsy from primary tumor site	undifferentiated tumor	neg	focal pos	neg	neg	N. A.	neg	N. A.	neg	pos	0.5	focal pos	neg	N. A.	N. A.	N. A.	pos	N. A.	2%+
21	core needle biopsy from supraclavicular lymph nodes	Adenosquamous carcinoma	neg	focal pos	neg	focal pos	neg	N. A.	neg	neg	weak pos	N. A.	N. A.	N. A.	N. A.	N. A.	neg	N. A.	N. A.	20%+
22	core needle biopsy from primary tumor site	Adenocarcinoma	neg	pos	neg	neg	N. A.	N. A.	neg	neg	neg	0.5	pos	neg	neg	N. A.	N. A.	pos	N. A.	neg
23	lobectomy	undifferentiated tumor	neg	neg	neg	neg	focal pos	focal pos	N. A.	N. A.	N. A.	N. A.	pos	N. A.	N. A.	N. A.	N. A.	N. A.	N. A.	N. A.
24	lobectomy	undifferentiated tumor	neg	neg	N. A.	neg	N. A.	N. A.	N. A.	N. A.	N. A.	N. A.	neg	N. A.	N. A.	N. A.	neg	N. A.	N. A.	30%+
25	TBNA	Non-small-cell lung carcinoma, NOS	neg	focal pos	neg	neg	neg	focal pos	N. A.	neg	N. A.	0.6	pos	N. A.	N. A.	N. A.	neg	pos	N. A.	90%+
26	TBNA	undifferentiated tumor	neg	focal pos	neg	neg	N. A.	neg	N. A.	neg	pos	0.6	pos	neg	N. A.	N. A.	N. A.	N. A.	N. A.	＜50%+
27	core needle biopsy from primary tumor site	Non-small-cell lung carcinoma, NOS	neg	weak pos	neg	neg	N. A.	N. A.	N. A.	neg	N. A.	N. A.	N. A.	N. A.	N. A.	N. A.	N. A.	N. A.	N. A.	20%+
28	core needle biopsy from primary tumor site	undifferentiated tumor	neg	focal pos	neg	neg	N. A.	neg	N. A.	neg	N. A.	N. A.	pos	pos	N. A.	neg	N. A.	pos	N. A.	neg
29	core needle biopsy from primary tumor site	undifferentiated tumor	neg	focal pos	neg	neg	neg	neg	N. A.	neg	pos	0.6	pos	pos	N. A.	N. A.	N. A.	pos	N. A.	＜1%+
30	core needle biopsy from primary tumor site	Non-small-cell lung carcinoma, NOS	neg	neg	neg	neg	neg	focal pos	neg	neg	neg	pos	pos	N. A.	N. A.	N. A.	neg	pos	N. A.	80%+
31	core needle biopsy from primary tumor site	undifferentiated tumor	neg	neg	neg	neg	neg	neg	N. A.	neg	focal pos	0.6	pos	neg	N. A.	N. A.	N. A.	pos	N. A.	neg
32	core needle biopsy from primary tumor site	Non-small-cell lung carcinoma, NOS	neg	neg	neg	neg	neg	pos	neg	neg	neg	0.2	neg	N. A.	N. A.	N. A.	neg	N. A.	N. A.	neg
33	core needle biopsy from primary tumor site	undifferentiated tumor	neg	neg	neg	neg	neg	neg	N. A.	neg	N. A.	N. A.	pos	neg	N. A.	N. A.	N. A.	pos	N. A.	＜50%+
34	core needle biopsy from primary tumor site	undifferentiated tumor	neg	focal pos	neg	neg	N. A.	neg	neg	neg	pos	0.6	pos	N. A.	N. A.	N. A.	N. A.	pos	N. A.	＜1%+
35	core needle biopsy from supraclavicular lymph nodes	Non-small-cell lung carcinoma, NOS	neg	neg	neg	neg	N. A.	N. A.	focal pos	focal pos	neg	0.7	neg	N. A.	N. A.	N. A.	neg	pos	N. A.	0.9%+
36	TBNA	Non-small-cell lung carcinoma, NOS	neg	focal pos	focal pos	neg	focal pos	pos	N. A.	neg	N. A.	pos	N. A.	neg	N. A.	neg	neg	weak pos	N. A.	90%+
Abbreviations: TBNA, transbronchial needle aspiration; NOS, not otherwise specified; pos, positive; neg, negative; N. A., not available; TPS, tumor proportion score.

## Sheet: Supplementary Table 3
Antibody	Clone	Manufacturer	Delution
SMARCA4	E8V5B	ZSGB-BIO	ready-to-use
p40	BC28	ZSGB-BIO	1:250
CK5/6	D5/16B4	Long Island Antibody	1:200
Chromogranin A	DAK-A3	Dako	1:300
CD56	123C3	Dako	1:300
TTF-1	STP24	QUANHUI	1:300
CK7	OV-TL12/30	Long Island Antibody	1:200
Napsin A	OT18A5	ZSGB-BIO	1:200
synaptophysin	EP158	ZSGB-BIO	ready-to-use
NUT	B1	ZSGB-BIO	ready-to-use
SMARCB1	OTIR4G9	ZSGB-BIO	ready-to-use
CD34	QBEnd 10	Dako	ready-to-use
SALL4	6000	ZSGB-BIO	1:200
HEP-1	OCH1E5	ZSGB-BIO	1:200
EMA	GP1.4	ZSGB-BIO	1:200
vimentin	EP21	ZSGB-BIO	1:200

## Sheet: Supplementary Table 4
Genes Tested by NGS
ALK
AKT1
APC
ATM
AXL
AR
ARAF
BRAF
BCL2L11
BRCA1
BRCA2
CDK4
CDK6
CD74
CCND1
CDKN2A
CTNNB1
CYP2D6
DDR2
DPYD
ESR1
EGFR
ERBB2
ERBB3
ERBB4
FGF3
FGF4
FGF19
FGFR1
FGFR2
FGFR3
FLT3
HRAS
IDH1
IDH2
IFG1R
JAK1
JAK2
KRAS
KIT
KDR
MET
MYC
MAP2K1
MTOR
NRG1
NF1
NOTCH1
NRAS
NTRK1
NTRK2
NTRK3
PDGFRA
PIK3CA
PTCH1
PTEN
RET
ROS1
RB1
RAF1
STK11
SMAD4
SMO
TSC1
TSC2
TOP2A
TP53
UGT1A1
Abbreviations: NGS, next-generation sequencing
